# Supplementary material for: Targeting the ac4C ‘Writer’ NAT10 enhances pancreatic cancer immunotherapy via dual modulation of CD8+ T cells and tumor cells
Source: Cell Death Dis. 2025 Nov 7;16(1):809. doi: 10.1038/s41419-025-08156-0 (PMC12594761; doi:10.1038/s41419-025-08156-0)
Supplement: Supplementary file 3 — qPCR supplementary file [file 41419_2025_8156_MOESM3_ESM.xlsx]

## Sheet: Fig1
hTERT-HPNE			PANC-1			SW 1990			MIA PaCa-2			AsPC-1			BxPC-3			CFPAC-1
1.00148	1.03024	1.012	6.32259	5.92261	6.18834	3.9461	4.8301	4.83164	3.25797	3.3643	3.31648	7.74695	8.41047	8.14172	3.91821	4.9868	4.55788	1.17602	1.16253	1.16875

## Sheet: Fig2
PANC-1						CFPAC-1
sh-NC	sh-NAT10#1	sh-NAT10#2	sh-NAT10#3			lv-NC	lv-NAT10
1.01143	0.523773	0.545447	0.673491			1.00085	4.14783
1.01642	0.555362	0.536859	0.610215			1.03535	4.00991
1.0856	0.539743	0.525049	0.624248			1.04939	4.03415
AsPC-1						MIA PaCa-2
sh-NC	sh-NAT10#1	sh-NAT10#2	sh-NAT10#3			lv-NC	lv-NAT10
1.01352	0.327288	0.34053	0.698259			1.07614	5.42027
1.05487	0.349719	0.308619	0.664633			1.07335	5.81175
1.01565	0.361538	0.348646	0.673337			1.01674	5.8019

## Sheet: Fig5
PANC-1						CFPAC-1
si-NC	si-KRT8#1	si-KRT8#2	si-KRT8#3			oe-NC	oe-KRT8
1.01759	0.479657	0.637934	0.316392			1.08755	5.54053
1.05079	0.47037	0.680421	0.358878			1.01639	5.60862
1.04595	0.499676	0.646273	0.37527			1.0245	5.64865
AsPC-1						MIA PaCa-2
si-NC	si-KRT8#1	si-KRT8#2	si-KRT8#3			oe-NC	oe-KRT8
1.03876	0.344165	0.594599	0.266944			1.01817	4.69826
1.06745	0.332195	0.56475	0.286293			1.09036	4.66463
1.05087	0.389771	0.568899	0.260442			1.1021	4.67334

## Sheet: FigS2
AsPC-1				PANC-1					CFPAC-1			MIA PaCa-2
sh-NC	sh-NAT10#1	sh-NAT10#2		sh-NC	sh-NAT10#1	sh-NAT10#2			lv-NC	lv-NAT10		lv-NC	lv-NAT10
1.00216	0.323773	0.354055		1.08494	0.497953	0.459892			1.04637	6.32699		1.04011	7.13546
1.01261	0.355362	0.375717		1.09927	0.412282	0.456359			1.08894	6.38001		1.07049	7.12685
1.07981	0.339743	0.358207		1.00782	0.420825	0.477889			1.04123	6.29949		1.18888	7.36676
AsPC-1				PANC-1
sh-NC	sh-NAT10#1	sh-NAT10#2		sh-NC	sh-NAT10#1	sh-NAT10#2
1.34637	0.497274	0.331373		1.09823	0.211238	0.225793
1.48894	0.401389	0.309962		1.05888	0.271884	0.287683
1.44123	0.472863	0.330688		1.00387	0.283122	0.216825

## Sheet: FigS5
AsPC-1				PANC-1
sh-NC	sh-NAT10#1	sh-NAT10#2		sh-NC	sh-NAT10#1	sh-NAT10#2
1.02852	0.34153	0.453279		1.0509	0.463909	0.325019
1.04805	0.361058	0.450063		1.01245	0.425458	0.344602
1.03883	0.351842	0.483583		1.03164	0.444645	0.324602
AsPC-1				PANC-1
si-NC	si-ETS2#1	si-ETS2#2		si-NC	si-ETS2#1	si-ETS2#2
1.01483	0.464815	0.349989		1.00248	0.432477	0.414672
1.05249	0.474587	0.322092		1.07415	0.487135	0.561136
1.00711	0.479905	0.372791		1.07515	0.411465	0.549147
AsPC-1				PANC-1
si-NC	si-ETS2#1	si-ETS2#2		si-NC	si-ETS2#1	si-ETS2#2
1.03217	0.551578	0.552147		1.01887	0.602851	0.611648
1.30614	0.509147	0.589147		1.08978	0.601912	0.638416
1.06716	0.531147	0.535471		1.07832	0.641854	0.639417
AsPC-1				PANC-1
sh-NC	sh-NAT10	sh-NAT10+oe-ETS2		sh-NC	sh-NAT10	sh-NAT10+oe-ETS2
1.012	0.442	0.768		1.012	0.542	0.868
1.034	0.443	0.789		1.034	0.543	0.889
1.014	0.451	0.778		1.014	0.551	0.878
