# Supplementary material for: Targeting the ac4C ‘Writer’ NAT10 enhances pancreatic cancer immunotherapy via dual modulation of CD8+ T cells and tumor cells
Source: Cell Death Dis. 2025 Nov 7;16(1):809. doi: 10.1038/s41419-025-08156-0 (PMC12594761; doi:10.1038/s41419-025-08156-0)
Supplement: Supplementary file 4 — WB supplementary file [file 41419_2025_8156_MOESM4_ESM.xlsx]

## Sheet: Fig1
	NAT10				NAT10					NAT10
	116KD				116KD					116KD
	Beta tubulin				Beta tubulin					Beta tubulin
	55KD				55KD					55KD
	NAT10
	116kd
	β-actin
	42kd

## Sheet: Fig2
			AsPC-1				PANC-1				CFPAC-1				MIA PaCa-2
	NAT10				NAT10				NAT10				NAT10
	116KD				116KD				116KD				116KD
	GAPDH				GAPDH				GAPDH				GAPDH
	37KD				37KD				37KD				37KD

## Sheet: Fig6
			AsPC-1								PANC-1
	KRT8
	54KD								KRT8
									54KD
	GAPDH								GAPDH
	37KD								37KD

## Sheet: Fig8A
			PANC-1					AsPC-1
	NAT10					NAT10
	116KD					116KD
	ETS2					ETS2
	54KD					54KD
	GAPDH					GAPDH
	37KD					37KD
	Beta tubulin					Beta tubulin
	116KD					116KD
	PD-L1					PD-L1
	33KD					33KD

## Sheet: Fig8B
			PANC-1					PANC-1					AsPC-1					AsPC-1
	NAT10					Beta tublin					NAT10					Beta tublin
	116kd					55kd					116kd					55kd
	ETS2					PD-L1					ETS2					PD-L1
	54kd					33kd					54kd					33kd
	GAPDH										GAPDH
	37kd										37kd

## Sheet: Fig8-C
			PANC-1				AsPC-1
Beta tubulin					Beta tubulin
55kd					55kd
PD-L1					PD-L1
33kd					33kd
